# Supplementary material for: Bayesian network models to assess antimicrobial resistance patterns of Streptococcus suis isolated from swine production systems in the United States between 2014–2021
Source: PLoS Comput Biol. 2026 Mar 26;22(3):e1014117. doi: 10.1371/journal.pcbi.1014117 (PMC13020804; doi:10.1371/journal.pcbi.1014117)
Supplement: S2 Table — (XLSX) [file pcbi.1014117.s002.xlsx]

## Sheet: Sheet1
Bayesian network parameters
Parameters of node CEF (multinomial distribution)
Conditional probability table:
, , SPC = Resistant
PEN
CEF Resistant Susceptible
Resistant 0.7222222222 0.0616438356
Susceptible 0.2777777778 0.9383561644
, , SPC = Susceptible
PEN
CEF Resistant Susceptible
Resistant 0.1231884058 0.0005861665
Susceptible 0.8768115942 0.9994138335
Parameters of node ENR (multinomial distribution)
Conditional probability table:
CEF
ENR Resistant Susceptible
Resistant 0.45652174 0.04527163
Susceptible 0.54347826 0.95472837
Parameters of node GEN (multinomial distribution)
Conditional probability table:
PEN
GEN Resistant Susceptible
Resistant 0.324561404 0.009719222
Susceptible 0.675438596 0.990280778
Parameters of node NEO (multinomial distribution)
Conditional probability table:
Resistant Susceptible
0.6826923 0.3173077
Parameters of node PEN (multinomial distribution)
Conditional probability table:
Resistant Susceptible
0.1096154 0.8903846
Parameters of node SPC (multinomial distribution)
Conditional probability table:
Resistant Susceptible
0.1134615 0.8865385
Parameters of node SUL (multinomial distribution)
Conditional probability table:
, , TIL = Resistant
PEN
SUL Resistant Susceptible
Resistant 0.90449438 0.79067930
Susceptible 0.09550562 0.20932070
, , TIL = Susceptible
PEN
SUL Resistant Susceptible
Resistant 0.98000000 0.41126280
Susceptible 0.02000000 0.58873720
Parameters of node TIA (multinomial distribution)
Conditional probability table:
, , SPC = Resistant
PEN
TIA Resistant Susceptible
Resistant 0.72222222 0.66438356
Susceptible 0.27777778 0.33561644
, , SPC = Susceptible
PEN
TIA Resistant Susceptible
Resistant 0.70289855 0.08499414
Susceptible 0.29710145 0.91500586
Parameters of node TIL (multinomial distribution)
Conditional probability table:
, , CLN = Resistant, OXY = Resistant
TIA
TIL Resistant Susceptible
Resistant 0.712389381 0.998924731
Susceptible 0.287610619 0.001075269
, , CLN = Susceptible, OXY = Resistant
TIA
TIL Resistant Susceptible
Resistant 0.055555556 0.003267974
Susceptible 0.944444444 0.996732026
, , CLN = Resistant, OXY = Susceptible
TIA
TIL Resistant Susceptible
Resistant 0.055555556 0.500000000
Susceptible 0.944444444 0.500000000
, , CLN = Susceptible, OXY = Susceptible
TIA
TIL Resistant Susceptible
Resistant 0.055555556 0.029411765
Susceptible 0.944444444 0.970588235
Parameters of node CHL (multinomial distribution)
Conditional probability table:
Resistant Susceptible
0.8232759 0.1767241
Parameters of node CLN (multinomial distribution)
Conditional probability table:
TIA
CLN Resistant Susceptible
Resistant 0.8939394 0.7481572
Susceptible 0.1060606 0.2518428
Parameters of node OXY (multinomial distribution)
Conditional probability table:
CHL
OXY Resistant Susceptible
Resistant 0.997382199 0.158536585
Susceptible 0.002617801 0.841463415
Parameters of node TET (multinomial distribution)
Conditional probability table:
CLN
TET Resistant Susceptible
Resistant 0.94394619 0.72388060
Susceptible 0.05605381 0.27611940
